# Supplementary material for: BolANT3 Positively Regulates Indolic Glucosinolate Accumulation by Transcriptionally Activating BolCYP83B1 in Cabbage
Source: Int J Mol Sci. 2025 Apr 5;26(7):3415. doi: 10.3390/ijms26073415 (PMC11989275; doi:10.3390/ijms26073415)
Supplement: Supplementary file 1 [file ijms-26-03415-s001.zip]

Archive with 5 entries (5 files):
- Supplemental Figures S1-S2, 20250216.pptx
- Table S1.xlsx
- Table S2.xlsx
- Table S3.xlsx
- Table S4.xlsx
