# Supplementary material for: BolANT3 Positively Regulates Indolic Glucosinolate Accumulation by Transcriptionally Activating BolCYP83B1 in Cabbage
Source: Int J Mol Sci. 2025 Apr 5;26(7):3415. doi: 10.3390/ijms26073415 (PMC11989275; doi:10.3390/ijms26073415)
Supplement: Supplementary file 1 [file ijms-26-03415-s001.zip › Table S1.xlsx]

## Sheet: Supplementary Table 1
	Supplemental Table. 1. The candidate upstream regulators of AtCYP83B1
	The data resources are shwon in the column of "Data Publishing Info", and the two publications were cited in the manuscript.
	The "TF Family" sheet was analyzed and re-organized in our current study.
	Promoter, AGI	Promoter, Common Name		TF, AGI	TF Names	TF Family	Data Publishing Info
	AT4G31500	CYP83B1		AT1G01250	AT1G01250	AP2-EREBP	2021, Molecular Systems Biology
	AT4G31500	CYP83B1		AT1G01380	ETC1	MYB-RELATED	2021, Molecular Systems Biology
	AT4G31500	CYP83B1		AT1G02340	HFR1	bHLH	2021, Molecular Systems Biology
	AT4G31500	CYP83B1		AT1G03800	ATERF10	AP2-EREBP	2021, Molecular Systems Biology
	AT4G31500	CYP83B1		AT1G05690	BT3	TAZ	2021, Molecular Systems Biology
	AT4G31500	CYP83B1		AT1G06280	LBD2	AS2	2021, Molecular Systems Biology
	AT4G31500	CYP83B1		AT1G11490	AT1G11490	C2H2	2021, Molecular Systems Biology
	AT4G31500	CYP83B1		AT1G12980	DRN	AP2-EREBP	2021, Molecular Systems Biology
	AT4G31500	CYP83B1		AT1G16530	LBD3	AS2	2021, Molecular Systems Biology
	AT4G31500	CYP83B1		AT1G18335	AT1G18335	GNAT	2021, Molecular Systems Biology
	AT4G31500	CYP83B1		AT1G20696	HMGB3/NFD3	HMG	2021, Molecular Systems Biology
	AT4G31500	CYP83B1		AT1G21970	AtLEC1/EMB212/NF-YB9	CCAAT	2021, Molecular Systems Biology
	AT4G31500	CYP83B1		AT1G22490	AT1G22490	bHLH	2021, Molecular Systems Biology
	AT4G31500	CYP83B1		AT1G24230	AT1G24230	Orphans	2021, Molecular Systems Biology
	AT4G31500	CYP83B1		AT1G25470	CRF12	AP2-EREBP	2021, Molecular Systems Biology
	AT4G31500	CYP83B1		AT1G26590	AT1G26590	C2H2	2021, Molecular Systems Biology
	AT4G31500	CYP83B1		AT1G27370	SPL10	SBP	2021, Molecular Systems Biology
	AT4G31500	CYP83B1		AT1G27660	AT1G27660	bHLH	2021, Molecular Systems Biology
	AT4G31500	CYP83B1		AT1G28300	AtLEC2	ABI3/VP1	2021, Molecular Systems Biology
	AT4G31500	CYP83B1		AT1G34390	ARF22	ARF	2021, Molecular Systems Biology
	AT4G31500	CYP83B1		AT1G43000	AT1G43000	PLATZ	2021, Molecular Systems Biology
	AT4G31500	CYP83B1		AT1G49120	CRF9	AP2-EREBP	2021, Molecular Systems Biology
	AT4G31500	CYP83B1		AT1G49830	AT1G49830	ND	2021, Molecular Systems Biology
	AT4G31500	CYP83B1		AT1G55650	AT1G55650	ARID	2021, Molecular Systems Biology
	AT4G31500	CYP83B1		AT1G56650	ATMYB75/PAP1/SIAA1	MYB	2021, Molecular Systems Biology
	AT4G31500	CYP83B1		AT1G59530	ATBZIP4	bZIP	2021, Molecular Systems Biology
	AT4G31500	CYP83B1		AT1G62120	AT1G62120	mTERF	2021, Molecular Systems Biology
	AT4G31500	CYP83B1		AT1G64000	ATWRKY56	WRKY	2021, Molecular Systems Biology
	AT4G31500	CYP83B1		AT1G65620	AS2	AS2	2021, Molecular Systems Biology
	AT4G31500	CYP83B1		AT1G66370	AtMYB113	MYB	2021, Molecular Systems Biology
	AT4G31500	CYP83B1		AT1G66420	AT1G66420	GEBP	2021, Molecular Systems Biology
	AT4G31500	CYP83B1		AT1G66600	ABO3/ATWRKY63	WRKY	2021, Molecular Systems Biology
	AT4G31500	CYP83B1		AT1G67100	LBD40	AS2	2021, Molecular Systems Biology
	AT4G31500	CYP83B1		AT1G68030	AT1G68030	PHD	2021, Molecular Systems Biology
	AT4G31500	CYP83B1		AT1G68550	CRF10	AP2-EREBP	2021, Molecular Systems Biology
	AT4G31500	CYP83B1		AT1G68880	AtbZIP	bZIP	2021, Molecular Systems Biology
	AT4G31500	CYP83B1		AT1G69120	AP1	MADS	2021, Molecular Systems Biology
	AT4G31500	CYP83B1		AT1G72570	AT1G72570	AP2-EREBP	2021, Molecular Systems Biology
	AT4G31500	CYP83B1		AT1G73870	AT1G73870	C2C2-CO-LIKE	2021, Molecular Systems Biology
	AT4G31500	CYP83B1		AT1G74080	ATMYB122	MYB	2021, Molecular Systems Biology
	AT4G31500	CYP83B1		AT1G76870	AT1G76870	TRIHELIX	2021, Molecular Systems Biology
	AT4G31500	CYP83B1		AT1G77080	AGL27/FLM/MAF1	MADS	2021, Molecular Systems Biology
	AT4G31500	CYP83B1		AT1G80730	ATZFP1	C2H2	2021, Molecular Systems Biology
	AT4G31500	CYP83B1		AT2G01370	AT2G01370	GEBP	2021, Molecular Systems Biology
	AT4G31500	CYP83B1		AT2G02820	AtMYB88	MYB	2021, Molecular Systems Biology
	AT4G31500	CYP83B1		AT2G03060	AGL30	MADS	2021, Molecular Systems Biology
	AT4G31500	CYP83B1		AT2G04845	AT2G04845	GNAT	2021, Molecular Systems Biology
	AT4G31500	CYP83B1		AT2G13570	NF-YB7	CCAAT	2021, Molecular Systems Biology
	AT4G31500	CYP83B1		AT2G15740	AT2G15740	C2H2	2021, Molecular Systems Biology
	AT4G31500	CYP83B1		AT2G16910	AMS	bHLH	2021, Molecular Systems Biology
	AT4G31500	CYP83B1		AT2G17180	DAZ1	C2H2	2021, Molecular Systems Biology
	AT4G31500	CYP83B1		AT2G17600	AT2G17600	ND	2021, Molecular Systems Biology
	AT4G31500	CYP83B1		AT2G18328	ATRL4	MYB-related	2021, Molecular Systems Biology
	AT4G31500	CYP83B1		AT2G18490	AT2G18490	C2H2	2021, Molecular Systems Biology
	AT4G31500	CYP83B1		AT2G19260	AT2G19260	PHD	2021, Molecular Systems Biology
	AT4G31500	CYP83B1		AT2G20400	AT2G20400	G2-LIKE	2021, Molecular Systems Biology
	AT4G31500	CYP83B1		AT2G21060	ATCSP4/ATGRP2B	CSD	2021, Molecular Systems Biology
	AT4G31500	CYP83B1		AT2G21240	ATBPC4/BBR	BBR/BPC	2021, Molecular Systems Biology
	AT4G31500	CYP83B1		AT2G21710	EMB2219	mTERF	2021, Molecular Systems Biology
	AT4G31500	CYP83B1		AT2G23060	AT2G23060	GNAT	2021, Molecular Systems Biology
	AT4G31500	CYP83B1		AT2G24430	ANAC038/ANAC039	NAC	2021, Molecular Systems Biology
	AT4G31500	CYP83B1		AT2G25000	ATWRKY60	WRKY	2021, Molecular Systems Biology
	AT4G31500	CYP83B1		AT2G25820	ESE2	AP2-EREBP	2021, Molecular Systems Biology
	AT4G31500	CYP83B1		AT2G27470	NF-YB11	CCAAT	2021, Molecular Systems Biology
	AT4G31500	CYP83B1		AT2G29580	MAC5B	C3H	2021, Molecular Systems Biology
	AT4G31500	CYP83B1		AT2G31230	ATERF15	AP2-EREBP	2021, Molecular Systems Biology
	AT4G31500	CYP83B1		AT2G33550	AT2G33550	TRIHELIX	2021, Molecular Systems Biology
	AT4G31500	CYP83B1		AT2G36270	ABI5	bZIP	2021, Molecular Systems Biology
	AT4G31500	CYP83B1		AT2G36340	AT2G36340	GEBP	2021, Molecular Systems Biology
	AT4G31500	CYP83B1		AT2G37260	ATWRKY44/DSL1/TTG2	WRKY	2021, Molecular Systems Biology
	AT4G31500	CYP83B1		AT2G37520	AT2G37520	PHD	2021, Molecular Systems Biology
	AT4G31500	CYP83B1		AT2G39000	AT2G39000	GNAT	2021, Molecular Systems Biology
	AT4G31500	CYP83B1		AT2G39880	AtMYB25	MYB	2021, Molecular Systems Biology
	AT4G31500	CYP83B1		AT2G40450	AT2G40450	TRAF	2021, Molecular Systems Biology
	AT4G31500	CYP83B1		AT2G40470	ASL11/LBD15	AS2	2021, Molecular Systems Biology
	AT4G31500	CYP83B1		AT2G40750	ATWRKY54	WRKY	2021, Molecular Systems Biology
	AT4G31500	CYP83B1		AT2G41835	AT2G41835	C2H2	2021, Molecular Systems Biology
	AT4G31500	CYP83B1		AT2G42380	ATBZIP34	bZIP	2021, Molecular Systems Biology
	AT4G31500	CYP83B1		AT2G42410	ATZFP11	C2H2	2021, Molecular Systems Biology
	AT4G31500	CYP83B1		AT2G44745	AtWRKY12	WRKY	2021, Molecular Systems Biology
	AT4G31500	CYP83B1		AT2G45480	AtGRF9	GRF	2021, Molecular Systems Biology
	AT4G31500	CYP83B1		AT2G46130	ATWRKY43	WRKY	2021, Molecular Systems Biology
	AT4G31500	CYP83B1		AT2G46530	ARF11	ARF	2021, Molecular Systems Biology
	AT4G31500	CYP83B1		AT2G46670	AT2G46670	C2C2-CO-like	2021, Molecular Systems Biology
	AT4G31500	CYP83B1		AT3G01890	AT3G01890	SWI/SNF-BAF60b	2021, Molecular Systems Biology
	AT4G31500	CYP83B1		AT3G02830	PNT1/ZFN1	C3H	2021, Molecular Systems Biology
	AT4G31500	CYP83B1		AT3G04670	ATWRKY39	WRKY	2021, Molecular Systems Biology
	AT4G31500	CYP83B1		AT3G07670	AT3G07670	PcG	2021, Molecular Systems Biology
	AT4G31500	CYP83B1		AT3G10000	EDA31	TRIHELIX	2021, Molecular Systems Biology
	AT4G31500	CYP83B1		AT3G11100	AT3G11100	TRIHELIX	2021, Molecular Systems Biology
	AT4G31500	CYP83B1		AT3G12680	HUA1	C3H	2021, Molecular Systems Biology
	AT4G31500	CYP83B1		AT3G12730	AT3G12730	G2-LIKE	2021, Molecular Systems Biology
	AT4G31500	CYP83B1		AT3G12820	AtMYB10	MYB	2021, Molecular Systems Biology
	AT4G31500	CYP83B1		AT3G12977	AT3G12977	NAC	2021, Molecular Systems Biology
	AT4G31500	CYP83B1		AT3G13350	AT3G13350	ARID	2021, Molecular Systems Biology
	AT4G31500	CYP83B1		AT3G14740	AT3G14740	PHD	2021, Molecular Systems Biology
	AT4G31500	CYP83B1		AT3G15030	MEE35/TCP4	TCP	2021, Molecular Systems Biology
	AT4G31500	CYP83B1		AT3G15170	CUC1	NAC	2021, Molecular Systems Biology
	AT4G31500	CYP83B1		AT3G16160	AT3G16160	CPP	2021, Molecular Systems Biology
	AT4G31500	CYP83B1		AT3G16857	ARR1	ARR-B	2021, Molecular Systems Biology
	AT4G31500	CYP83B1		AT3G17609	HYH	bZIP	2021, Molecular Systems Biology
	AT4G31500	CYP83B1		AT3G18010	WOX1	HB	2021, Molecular Systems Biology
	AT4G31500	CYP83B1		AT3G18400	NAC058	NAC	2021, Molecular Systems Biology
	AT4G31500	CYP83B1		AT3G19070	AT3G19070	ND	2021, Molecular Systems Biology
	AT4G31500	CYP83B1		AT3G20810	JMJ30/JMJD5	JUMONJI	2021, Molecular Systems Biology
	AT4G31500	CYP83B1		AT3G22100	AT3G22100	bHLH	2021, Molecular Systems Biology
	AT4G31500	CYP83B1		AT3G23230	AtERF98/AtTDR1	AP2-EREBP	2021, Molecular Systems Biology
	AT4G31500	CYP83B1		AT3G26620	LBD23	AS2	2021, Molecular Systems Biology
	AT4G31500	CYP83B1		AT3G28910	MYB30	MYB	2021, Molecular Systems Biology
	AT4G31500	CYP83B1		AT3G48100	ARR5/ATRR2/IBC6	Orphans	2021, Molecular Systems Biology
	AT4G31500	CYP83B1		AT3G49800	AT3G49800	BSD	2021, Molecular Systems Biology
	AT4G31500	CYP83B1		AT3G49850	ATTRB3/TBP2	MYB-RELATED	2021, Molecular Systems Biology
	AT4G31500	CYP83B1		AT3G49940	LBD38	AS2	2021, Molecular Systems Biology
	AT4G31500	CYP83B1		AT3G49950	AT3G49950	GRAS	2021, Molecular Systems Biology
	AT4G31500	CYP83B1		AT3G50700	AtIDD2	C2H2	2021, Molecular Systems Biology
	AT4G31500	CYP83B1		AT3G51950	AT3G51950	C3H	2021, Molecular Systems Biology
	AT4G31500	CYP83B1		AT3G53440	AT3G53440	ND	2021, Molecular Systems Biology
	AT4G31500	CYP83B1		AT3G53680	AT3G53680	PHD	2021, Molecular Systems Biology
	AT4G31500	CYP83B1		AT3G54220/AT4G37650	SCR/SHR	GRAS	2021, Molecular Systems Biology
	AT4G31500	CYP83B1		AT3G55770	WLIM2b	LIM	2021, Molecular Systems Biology
	AT4G31500	CYP83B1		AT3G57600	AT3G57600	AP2-EREBP	2021, Molecular Systems Biology
	AT4G31500	CYP83B1		AT3G61970	NGA2	ABI3/VP1	2021, Molecular Systems Biology
	AT4G31500	CYP83B1		AT3G62610	ATMYB11	MYB	2021, Molecular Systems Biology
	AT4G31500	CYP83B1		AT3G63030	MBD4	zf-CW	2021, Molecular Systems Biology
	AT4G31500	CYP83B1		AT4G00238	AT4G00238	GEBP	2021, Molecular Systems Biology
	AT4G31500	CYP83B1		AT4G00250	AT4G00250	GEBP	2021, Molecular Systems Biology
	AT4G31500	CYP83B1		AT4G00390	AT4G00390	GEBP	2021, Molecular Systems Biology
	AT4G31500	CYP83B1		AT4G00610	AT4G00610	GEBP	2021, Molecular Systems Biology
	AT4G31500	CYP83B1		AT4G01260	AT4G01260	GEBP	2021, Molecular Systems Biology
	AT4G31500	CYP83B1		AT4G04890	PDF2	HB	2021, Molecular Systems Biology
	AT4G31500	CYP83B1		AT4G06634	AtYY1	C2H2	2021, Molecular Systems Biology
	AT4G31500	CYP83B1		AT4G10600	AT4G10600	PHD	2021, Molecular Systems Biology
	AT4G31500	CYP83B1		AT4G12670	AT4G12670	MYB-related	2021, Molecular Systems Biology
	AT4G31500	CYP83B1		AT4G14540	NF-YB3	CCAAT	2021, Molecular Systems Biology
	AT4G31500	CYP83B1		AT4G18020	PRR2	ARR-B	2021, Molecular Systems Biology
	AT4G31500	CYP83B1		AT4G18170	ATWRKY28	WRKY	2021, Molecular Systems Biology
	AT4G31500	CYP83B1		AT4G18960	AG	MADS	2021, Molecular Systems Biology
	AT4G31500	CYP83B1		AT4G20380	LSD1	zf-LSD1	2021, Molecular Systems Biology
	AT4G31500	CYP83B1		AT4G21040	AtDOF4.3	C2C2-DOF	2021, Molecular Systems Biology
	AT4G31500	CYP83B1		AT4G24020	NLP7	NIN-LIKE	2021, Molecular Systems Biology
	AT4G31500	CYP83B1		AT4G24540	AGL24	MADS	2021, Molecular Systems Biology
	AT4G31500	CYP83B1		AT4G25440	ZFWD1	C3H	2021, Molecular Systems Biology
	AT4G31500	CYP83B1		AT4G25480	CBF3/DREB1A	AP2-EREBP	2021, Molecular Systems Biology
	AT4G31500	CYP83B1		AT4G28030	AT4G28030	GNAT	2021, Molecular Systems Biology
	AT4G31500	CYP83B1		AT4G28610	AtPHR1	G2-LIKE	2021, Molecular Systems Biology
	AT4G31500	CYP83B1		AT4G31615	AT4G31615	ABI3/VP1	2021, Molecular Systems Biology
	AT4G31500	CYP83B1		AT4G32570	TIFY8	ZIM	2021, Molecular Systems Biology
	AT4G31500	CYP83B1		AT4G33280	AT4G33280	ABI3/VP1	2021, Molecular Systems Biology
	AT4G31500	CYP83B1		AT4G36240	GATA7	C2C2-GATA	2021, Molecular Systems Biology
	AT4G31500	CYP83B1		AT4G36590	AT4G36590	MADS	2021, Molecular Systems Biology
	AT4G31500	CYP83B1		AT4G37610	BT5	TAZ	2021, Molecular Systems Biology
	AT4G31500	CYP83B1		AT4G37670	NAGS2	GNAT	2021, Molecular Systems Biology
	AT4G31500	CYP83B1		AT5G01860	AT5G01860	C2H2	2021, Molecular Systems Biology
	AT4G31500	CYP83B1		AT5G01900	ATWRKY62	WRKY	2021, Molecular Systems Biology
	AT4G31500	CYP83B1		AT5G05550	AT5G05550	TRIHELIX	2021, Molecular Systems Biology
	AT4G31500	CYP83B1		AT5G06650	GIS2	C2H2	2021, Molecular Systems Biology
	AT4G31500	CYP83B1		AT5G06839	TGA10	bZIP	2021, Molecular Systems Biology
	AT4G31500	CYP83B1		AT5G07680	ANAC080	NAC	2021, Molecular Systems Biology
	AT4G31500	CYP83B1		AT5G09750	HEC3	bHLH	2021, Molecular Systems Biology
	AT4G31500	CYP83B1		AT5G10380	ATRING1	ND	2021, Molecular Systems Biology
	AT4G31500	CYP83B1		AT5G10570	AT5G10570	bHLH	2021, Molecular Systems Biology
	AT4G31500	CYP83B1		AT5G14010	KNU	C2H2	2021, Molecular Systems Biology
	AT4G31500	CYP83B1		AT5G14170	BAF60/CHC1	SWI/SNF-BAF60b	2021, Molecular Systems Biology
	AT4G31500	CYP83B1		AT5G17240	SDG40	PcG	2021, Molecular Systems Biology
	AT4G31500	CYP83B1		AT5G18090	AT5G18090	ABI3/VP1	2021, Molecular Systems Biology
	AT4G31500	CYP83B1		AT5G19790	RAP2.11	AP2-EREBP	2021, Molecular Systems Biology
	AT4G31500	CYP83B1		AT5G23280	AtTCP7	TCP	2021, Molecular Systems Biology
	AT4G31500	CYP83B1		AT5G25190	ESE3	AP2-EREBP	2021, Molecular Systems Biology
	AT4G31500	CYP83B1		AT5G25220	KNAT3	HB	2021, Molecular Systems Biology
	AT4G31500	CYP83B1		AT5G25470	AT5G25470	ABI3/VP1	2021, Molecular Systems Biology
	AT4G31500	CYP83B1		AT5G25790	AT5G25790	CPP	2021, Molecular Systems Biology
	AT4G31500	CYP83B1		AT5G27050	AGL101	MADS	2021, Molecular Systems Biology
	AT4G31500	CYP83B1		AT5G27880	AT5G27880	C2H2	2021, Molecular Systems Biology
	AT4G31500	CYP83B1		AT5G39610	ANAC092/ATNAC2/ATNAC6/ORE1	NAC	2021, Molecular Systems Biology
	AT4G31500	CYP83B1		AT5G39820	NAC094	NAC	2021, Molecular Systems Biology
	AT4G31500	CYP83B1		AT5G41200	AGL75	MADS	2021, Molecular Systems Biology
	AT4G31500	CYP83B1		AT5G43290	ATWRKY49	WRKY	2021, Molecular Systems Biology
	AT4G31500	CYP83B1		AT5G43540	AT5G43540	C2H2	2021, Molecular Systems Biology
	AT4G31500	CYP83B1		AT5G45050	ATWRKY16/TTR1	WRKY	2021, Molecular Systems Biology
	AT4G31500	CYP83B1		AT5G46350	ATWRKY8	WRKY	2021, Molecular Systems Biology
	AT4G31500	CYP83B1		AT5G48890	LATE	C2H2	2021, Molecular Systems Biology
	AT4G31500	CYP83B1		AT5G49450	AtbZIP1	bZIP	2021, Molecular Systems Biology
	AT4G31500	CYP83B1		AT5G51790	AT5G51790	bHLH	2021, Molecular Systems Biology
	AT4G31500	CYP83B1		AT5G51980	AT5G51980	C3H	2021, Molecular Systems Biology
	AT4G31500	CYP83B1		AT5G52170	HDG7	HB	2021, Molecular Systems Biology
	AT4G31500	CYP83B1		AT5G52830	ATWRKY27	WRKY	2021, Molecular Systems Biology
	AT4G31500	CYP83B1		AT5G53950	CUC2	NAC	2021, Molecular Systems Biology
	AT4G31500	CYP83B1		AT5G57390	AIL5	AP2-EREBP	2021, Molecular Systems Biology
	AT4G31500	CYP83B1		AT5G57520	ATZFP2	C2H2	2021, Molecular Systems Biology
	AT4G31500	CYP83B1		AT5G58360	ATOFP3	OFP	2021, Molecular Systems Biology
	AT4G31500	CYP83B1		AT5G58850	ATMYB119	MYB	2021, Molecular Systems Biology
	AT4G31500	CYP83B1		AT5G59430	ATTRP1	MYB-related	2021, Molecular Systems Biology
	AT4G31500	CYP83B1		AT5G60142	AT5G60142	ABI3/VP1	2021, Molecular Systems Biology
	AT4G31500	CYP83B1		AT5G60910	AGL8	MADS	2021, Molecular Systems Biology
	AT4G31500	CYP83B1		AT5G61850	LFY	LFY	2021, Molecular Systems Biology
	AT4G31500	CYP83B1		AT5G63090	LOB	AS2	2021, Molecular Systems Biology
	AT4G31500	CYP83B1		AT5G64610	HAM1	C2H2	2021, Molecular Systems Biology
	AT4G31500	CYP83B1		AT5G64810	ATWRKY51	WRKY	2021, Molecular Systems Biology
	AT4G31500	CYP83B1		AT5G66750	ATDDM1/CHA1/CHR1/SOM1/SOM4	SNF2	2021, Molecular Systems Biology
	AT4G31500	CYP83B1		AT5G67060	HEC1	bHLH	2021, Molecular Systems Biology
	AT4G31500	CYP83B1		AT5G67420	LBD37	AS2	2021, Molecular Systems Biology
	AT4G31500	CYP83B1		AT5G67430	AT5G67430	GNAT	2021, Molecular Systems Biology
	AT4G31500	CYP83B1		AT5G67480	ATBT4	TAZ	2021, Molecular Systems Biology
	AT4G31500	CYP83B1		AT1G12610	DDF1	AP2-EREBP	2014, Plant Physiology
	AT4G31500	CYP83B1		AT1G12630	AT1G12630	AP2-EREBP	2014, Plant Physiology
	AT4G31500	CYP83B1		AT1G13960	WRKY4	WRKY	2014, Plant Physiology
	AT4G31500	CYP83B1		AT1G14350	FLP	MYB	2014, Plant Physiology
	AT4G31500	CYP83B1		AT1G20700	WOX14	HB	2014, Plant Physiology
	AT4G31500	CYP83B1		AT1G44810	AT1G44810	GEBP	2014, Plant Physiology
	AT4G31500	CYP83B1		AT1G47870	ATE2F2	E2F-DP	2014, Plant Physiology
	AT4G31500	CYP83B1		AT1G51600	ZML2	C2C2-GATA	2014, Plant Physiology
	AT4G31500	CYP83B1		AT1G53910	RAP2.12	AP2-EREBP	2014, Plant Physiology
	AT4G31500	CYP83B1		AT1G54060	ASIL1	TRIHELIX	2014, Plant Physiology
	AT4G31500	CYP83B1		AT1G61730	AT1G61730	GEBP	2014, Plant Physiology
	AT4G31500	CYP83B1		AT1G67030	ZFP6	C2H2	2014, Plant Physiology
	AT4G31500	CYP83B1		AT1G71130	AT1G71130	AP2-EREBP	2014, Plant Physiology
	AT4G31500	CYP83B1		AT1G74840	AT1G74840	MYB-RELATED	2014, Plant Physiology
	AT4G31500	CYP83B1		AT1G76880	AT1G76880	TRIHELIX	2014, Plant Physiology
	AT4G31500	CYP83B1		AT2G04880	ZAP1	WRKY	2014, Plant Physiology
	AT4G31500	CYP83B1		AT2G20880	AT2G20880	AP2-EREBP	2014, Plant Physiology
	AT4G31500	CYP83B1		AT2G21230	AT2G21230	bZIP	2014, Plant Physiology
	AT4G31500	CYP83B1		AT2G22840	AtGRF1	GRF	2014, Plant Physiology
	AT4G31500	CYP83B1		AT2G23290	AtMYB70	MYB	2014, Plant Physiology
	AT4G31500	CYP83B1		AT2G23320	WRKY15	WRKY	2014, Plant Physiology
	AT4G31500	CYP83B1		AT2G30590	WRKY21	WRKY	2014, Plant Physiology
	AT4G31500	CYP83B1		AT2G36400	AtGRF3	GRF	2014, Plant Physiology
	AT4G31500	CYP83B1		AT2G38340	DREB19	AP2-EREBP	2014, Plant Physiology
	AT4G31500	CYP83B1		AT2G38470	WRKY33	WRKY	2014, Plant Physiology
	AT4G31500	CYP83B1		AT2G44730	AT2G44730	TRIHELIX	2014, Plant Physiology
	AT4G31500	CYP83B1		AT3G11580	AT3G11580	ABI3/VP1	2014, Plant Physiology
	AT4G31500	CYP83B1		AT3G19290	ABF4	bZIP	2014, Plant Physiology
	AT4G31500	CYP83B1		AT3G28920	AtHB34	ZF-HD	2014, Plant Physiology
	AT4G31500	CYP83B1		AT3G56850	AREB3	bZIP	2014, Plant Physiology
	AT4G31500	CYP83B1		AT4G01120	GBF2	bZIP	2014, Plant Physiology
	AT4G31500	CYP83B1		AT4G14770	TCX2	CPP	2014, Plant Physiology
	AT4G31500	CYP83B1		AT4G23980	ARF9	ARF	2014, Plant Physiology
	AT4G31500	CYP83B1		AT4G26640	WRKY20	WRKY	2014, Plant Physiology
	AT4G31500	CYP83B1		AT4G30930	#N/A	#N/A	2014, Plant Physiology
	AT4G31500	CYP83B1		AT4G31550	WRKY11	WRKY	2014, Plant Physiology
	AT4G31500	CYP83B1		AT4G32010	HSL1	ABI3/VP1	2014, Plant Physiology
	AT4G31500	CYP83B1		AT4G35040	bZIP19	bZIP	2014, Plant Physiology
	AT4G31500	CYP83B1		AT4G36160	ANAC076	NAC	2014, Plant Physiology
	AT4G31500	CYP83B1		AT4G37260	MYB73	MYB	2014, Plant Physiology
	AT4G31500	CYP83B1		AT5G05610	AL1	ALFIN-LIKE	2014, Plant Physiology
	AT4G31500	CYP83B1		AT5G13330	Rap2.6L	AP2-EREBP	2014, Plant Physiology
	AT4G31500	CYP83B1		AT5G15210	ATHB30	ZF-HD	2014, Plant Physiology
	AT4G31500	CYP83B1		AT5G28040	AT5G28040	GEBP	2014, Plant Physiology
	AT4G31500	CYP83B1		AT5G44210	ERF9	AP2-EREBP	2014, Plant Physiology
	AT4G31500	CYP83B1		AT5G52020	AT5G52020	AP2-EREBP	2014, Plant Physiology
	AT4G31500	CYP83B1		AT5G54680	ILR3	bHLH	2014, Plant Physiology
	AT4G31500	CYP83B1		AT5G54930	AT5G54930	Orphan	2014, Plant Physiology
	AT4G31500	CYP83B1		AT5G61590	AT5G61590	AP2-EREBP	2014, Plant Physiology
	AT4G31500	CYP83B1		AT5G63790	ANAC102	NAC	2014, Plant Physiology

## Sheet: TF Family
	Family	Numbers
	MYB	18
	AP2-EREBP	25
	C2H2	19
	bHLH	10
	MADS	9
	ND	5
	C3H	6
	NAC	10
	WRKY	22
	bZIP	12
	HB	5
	ABI3/VP1	9
	AS2	9
	CCAAT	4
	Orphans	2
	C2C2-CO-Like	2
	G2-Like	3
	PcG	2
	PHD	6
	Others	75
	Total	253
