# Supplementary material for: BolANT3 Positively Regulates Indolic Glucosinolate Accumulation by Transcriptionally Activating BolCYP83B1 in Cabbage
Source: Int J Mol Sci. 2025 Apr 5;26(7):3415. doi: 10.3390/ijms26073415 (PMC11989275; doi:10.3390/ijms26073415)
Supplement: Supplementary file 1 [file ijms-26-03415-s001.zip › Table S2.xlsx]

## Sheet: Supplemental Table 2
	Supplemental Table 2. Glucosinolate abbreviations and description.
	Abbreviation	Glucosinolate Name/Description	Note
	Sinigrin	2-Propenyl glucosinolate (allyl)	3 carbons aliphatic glucosinolate
	I3M	indol-3-ylmethyl	indolic glucosinolate
	4OHI3M	4-hydroxyglucobrassicin	indolic glucosinolate
	4MOI3M	4-methoxy-indol-3-ylmethyl	indolic glucosinolate
	NMOI3M	N-methoxy-indol-3-ylmethyl	indolic glucosinolate
