# Supplementary material for: BolANT3 Positively Regulates Indolic Glucosinolate Accumulation by Transcriptionally Activating BolCYP83B1 in Cabbage
Source: Int J Mol Sci. 2025 Apr 5;26(7):3415. doi: 10.3390/ijms26073415 (PMC11989275; doi:10.3390/ijms26073415)
Supplement: Supplementary file 1 [file ijms-26-03415-s001.zip › Table S3.xlsx]

## Sheet: Supplementary Table 3
	Supplementary Table 3. List of proteins interacting with BolCYP83B1 in the yeast one-hybrid screen
	Gene	Numbers of Independent Clones in Y1H	Arabidopsis Homolog Gene	Note
	BolC07g059630.2J	2	AT5G57850	ANT，AP2-like factor, ANT lineage
	BolC04g057600.2J	1	AT4G28610	ERF1，ethylene-responsive transcription factor 1
	Bol006663	1	AT5G60660	SFRS1, ASF, SF2, splicing factor, arginine/serine-rich 1
	Bol022138	5	AT1G18070	histone H3-，GTP-binding protein SAR1
	Bol043671	5	AT3G54890	histone H3 -
	Bol035278	2	AT1G28310	histone H3 -
	Bol039302	2	AT2G29960	histone H3 -
	Bol009966	2	AT5G18800	histone H3 -
	Bol039885	2	AT5G59890	histone H3 -
	Bol023294	1	AT1G28570	Chlorophyll A-B binding protein
	BolC04g031280.2J	1	AT1G35430	LHCA2, light-harvesting complex I chlorophyll a/b binding protein 2
	Bol034326	1	AT5G22270	RP-S9e, RPS9, small subunit ribosomal protein S9e
	Bol040165	1	AT5G58970	rbcS, cbbS, ribulose-bisphosphate carboxylase small chain
	Bol007100	1	AT4G16500	GOT1, aspartate aminotransferase, cytoplasmic
	Bol018902	1	AT2G39440	hydrolase activity
	Bol040308	1	AT5G65360	RNASET2, ribonuclease T2
	Bol020546	1	AT2G41530	frmB, ESD, fghA
	BolC05g006040.2J	1	n.a.	GLO1, gloA, lactoylglutathione lyase
	BolC08g030100.2J	1	AT1G22280	PPM1L, PP2CE, protein phosphatase 1L
	Bol027734	1	AT1G75350	large subunit ribosomal protein L31
	Bol039105	1	n.a.	HSPA4, heat shock 70kDa protein 4 -
