# Supplementary material for: BolANT3 Positively Regulates Indolic Glucosinolate Accumulation by Transcriptionally Activating BolCYP83B1 in Cabbage
Source: Int J Mol Sci. 2025 Apr 5;26(7):3415. doi: 10.3390/ijms26073415 (PMC11989275; doi:10.3390/ijms26073415)
Supplement: Supplementary file 1 [file ijms-26-03415-s001.zip › Table S4.xlsx]

## Sheet: Supplemental Table 4
	Supplemental Table 4. Primers used in this study
	Primers Name	Sequences of Primers (5’-3’)
	pABAi-BolCYP83B1 pro1-F	atgaattgaaaagcttTAAACTGATAATAGCCTTTGATAATATATTGA
	pABAi-BolCYP83B1 pro1-F	gtcgacagatccccgggtaccGGCGGCAATAATCAAGAAGAGA
	pGADT7-BolANT1-F	gccatggaggccagtgaattcATGTTGAAAATGGGTGGTGGAG
	pGADT7-BolANT1-R	cagctcgagctcgatggatccTCAAGAATCAGCCCACGCA
	pGADT7-BolANT2-F	gccatggaggccagtgaattcATGAAGTCCTTTTGTGACAATGATG
	pGADT7-BolANT2-R	cagctcgagctcgatggatccTCAAGAATCAGCCCACGCA
	pGADT7-BolANT3-F	gccatggaggccagtgaattcATGGGAGGAAGTGAAGGAGAAGC
	pGADT7-BolANT3-R	cagctcgagctcgatggatccTCAAGAATCAGCCCAAGCAGC
	BolCYP83B1pro-KpnI-F	ctatagggcgaattgggtaccTAAACTGATAATAGCCTTTGATAATATATTGA
	BolCYP83B1pro-NcoI-R	tgtttttggcgtcttccatggGGCGGCAATAATCAAGAAGAGA
	BolANT1-BamHI-F	cgctctagaactagtggatccATGAAGTCCTTTTGTGACAATGATG
	BolANT1-EcoRI-R	gataagcttgatatcgaattcAGAATCAGCCCACGCAGCG
	BolANT2-BamHI-F	cgctctagaactagtggatccATGTTGAAAATGGGTGGTGGAG
	BolANT2-EcoRI-R	gataagcttgatatcgaattcAGAATCAGCCCACGCAGCG
	BolANT3-BamHI-F	cgctctagaactagtggatccATGGGAGGAAGTGAAGGAGAAGC
	BolANT3-EcoRI-R	gataagcttgatatcgaattcAGAATCAGCCCAAGCAGCG
	BolANT1-qPCR-F	GGAACATCAACAGCATCGTGG
	BolANT1-qPCR-R	TCTTCTGACCAACTTGCGGC
	BolANT2-qPCR-F	CGCAACATTAGCGACGAGG
	BolANT2-qPCR-R	CCAACCACATTTGCTCCGAA
	BolANT3-qPCR-F	GAGAGGACAAGAGGAAGTTGTGG
	BolANT3-qPCR-R	ACCGGTCCATCGATGTCTTGTA
	BolAOP2-qPCR-F	AACGGAAAGAAAGAAGACAA
	BolAOP2-qPCR-R	CGTGAAGAGTAGAACGAGGT
	BolCYP83B1-qPCR-F	AATGTGGTCGGTGACAAAGGAT
	BolCYP83B1-qPCR-R	ACCTATCTTTGCGTCTGCTATGG
	BolNC-qPCR-F	ACGTGGACATCAGGAAGGAC
	BolNC-qPCR-R	GAACCACCGATCCAGACACT
	BolANT1-XhoI-F	gcccaagctacgcgtctcgagATGAAGTCCTTTTGTGACAATGATG
	BolANT1-EcoRI-R	tcccccgggctgcaggaattcAGAATCAGCCCACGCAGCG
	BolANT2-XhoI-F	gcccaagctacgcgtctcgagATGTTGAAAATGGGTGGTGGAG
	BolANT2-EcoRI-R	tcccccgggctgcaggaattcAGAATCAGCCCACGCAGCG
	BolANT3-XhoI-F	gcccaagctacgcgtctcgagATGGGAGGAAGTGAAGGAGAAGC
	BolANT3-EcoRI-R	tcccccgggctgcaggaattcAGAATCAGCCCAAGCAGCG
	BolANT1-XbaI-F	gagaacacgggggactctagaATGAAGTCCTTTTGTGACAATGATG
	BolANT1-KpnI-R	ggaaattcgagctcgggtaccTCAAGAATCAGCCCACGCA
	BolANT2-XbaI-F	gagaacacgggggactctagaATGTTGAAAATGGGTGGTGGAG
	BolANT2-KpnI-R	ggaaattcgagctcgggtaccTCAAGAATCAGCCCACGCA
	BolANT3-XbaI-F	gagaacacgggggactctagaATGGGAGGAAGTGAAGGAGAAGC
	BolANT3-KpnI-R	ggaaattcgagctcgggtaccTCAAGAATCAGCCCAAGCAGC
	BolANT3-XbaI-F	gctcagatctggatcctctaATGGGAGGAAGTGAAGGAGAAGC
	BolANT3-XbaI-R	gcggtaccctcgagtctagaAATTCCCCATATACCCTTACATTAAAA
	qAtCYP79B3-F	CTTGACCGCTTGGCTCTACA
	qAtCYP79B3-R	CCACCATCGGCTTCGGTTTTC
	qAtCYP83B1-F	TTTTCCTCCGTAGCACGACC
	qAtCYP83B1-R	AATCGGGCCGTATAGCTTGGAG
	qAtSUR1-F	CAGGCATATCTAAGGGATGGGTTG
	qAtSUR1-R	AATTATTGTGGCAGGGTCAGGAG
	qAtSOT16-F	CGAAGTCGTCGAACTCACAGAGTT
	qAtSOT16-R	AAAGACCTTCGAGGAGACATTCTTG
	qAtCYP81F2-F	GTCACAGGGAGACGCTACTACGG
	qAtCYP81F2-R	GAGCAGTCGTTGTAAGAAAGCGTCC
	qAtCYP81F4-F	CTGCTTGACGAGTGCAAGAGTG
	qAtCYP81F4-R	GTCAAAGCGGAGGTCTCTGATG
	qAtIGMT1-F	GAGGAGATGCGTTTGGTCGC
	qAtIGMT1-R	CTTAACGACCGCGATTGTGAATCC
	qAtIGMT2-F	CTGATGAGGCAGAGAACGGAGATA
	qAtIGMT2-R	GCTCTTGATCTCTCTTTTCCACCAG
	qAtPEN2-F	ACAATGAATGAGCCGTGGGTC
	qAtPEN2-R	CGTATCCCGACATTCCAGCAAC
	qAtPEN3-F	CCTCTTGGGAAGAAGGCAGG
	qAtPEN3-R	CATTCTCCCCATTGCGACCT
	qAtMYB51-F	CCCTTCACGGCAACAAATGG
	qAtMYB51-R	GTCGGTACCGGAGGTTATGC
	qAtMYB34-F	CTTCTTAACCGCGTCGCAAGC
	qAtMYB34-R	GCAATGTGGAGGTCGGAGAA
	qAtCYP83A1-F	AGATCGCCGGTTACGACATCC
	qAtCYP83A1-R	ACTCGTAGTCCGTGCCTTTG
	qAtANT-F	CATGAGCCCTGGGTCACAAT
	qAtANT-R	AAACCCAACGCTTGTCTCCA
	qAtCYP79B2-F	AACAAAAAGAAACCGTATCTGCCAC
	qBolMYB51-1-F	ACCGTGTTGCAAAGCTGAAC
	qBolMYB51-1-R	GAGTCCAGCTTTTTCGGGGA
	qBolMYB51-2-F	GTCGCCTCCATCCATGTTCT
	qBolMYB512-R	ATTCATAGACCGGCGTCACC
	qBolCYP79B3-F	TCGGATCTCACGACCAAACC
	qBolCYP79B3-R	TTCCTACGATCGGAAAGCCG
	qBolCYP79B2-1-F	CTATCGTCGATGCACGGATCA
	qBolCYP79B2-1-R	GCCCACTCGACAGCGTTT
	qBolCYP79B2-2-F	GGGTCGGGTCGAAGGTCAT
	qBolCYP79B2-2-R	ATGAATGAAGCATGTGCGCC
	qBolCYP79B2-3-F	CGAGACACAGGTGGCTTCAT
	qBolCYP79B2-3-R	TGCCTCGTTACGAACCGAAA
	qBolCYP81F2-1-F	CTGCAGCCGTGACACTAGAA
	qBolCYP81F2-1-R	CAACCGGAAGGTCTCGGAAA
	qBolCYP81F2-2-F	CGCATTTTCTGACCGCCAAA
	qBolCYP81F2-2-R	AGAGGCTCAAGCTCAACGAC
	qBolCYP81F2-3-F	AGATTCCGACGGGAGAGTGA
	qBolCYP81F2-3-R	TTACCGCTTTCCTGCGTGAT
	qBolMYB122-1-F	AAGCGTGGTGAGTTTAGCCA
	qBolMYB122-1-R	ACCGATGCTTTTATCCGGCA
